# Supplementary material for: Organizing organelles: bacterial strategies for localizing intracellular compartments
Source: Curr Opin Microbiol. Author manuscript; Available in PMC 2026 Apr 6. (PMC13052382; doi:10.1016/j.mib.2025.102614)
Supplement: Supplemental Materials [file NIHMS2153629-supplement-Supplemental_Materials.zip]

Archive with 6 entries (6 files):
- 1-s2.0-S1369527425000360-mmc4.zip
- 1-s2.0-S1369527425000360-mmc1.zip
- 1-s2.0-S1369527425000360-mmc2.zip
- 1-s2.0-S1369527425000360-mmc3.zip
- 1-s2.0-S1369527425000360-mmc5.zip
- 1-s2.0-S1369527425000360-mmc6.zip
